# Supplementary material for: Anticancer Potential of Green Synthesized Silver Nanoparticles of the Soft Coral Cladiella pachyclados Supported by Network Pharmacology and In Silico Analyses
Source: Pharmaceutics. 2021 Nov 3;13(11):1846. doi: 10.3390/pharmaceutics13111846 (PMC8621232; doi:10.3390/pharmaceutics13111846)
Supplement: Supplementary file 1 [file pharmaceutics-13-01846-s001.zip]

Archive with 1 entries (1 files):
- pharmaceutics-1379354-supplementary.pdf
